# Supplementary material for: Prioritization of livestock diseases by pastoralists in Oloitoktok Sub County, Kajiado County, Kenya
Source: PLoS One. 2023 Jul 12;18(7):e0287456. doi: 10.1371/journal.pone.0287456 (PMC10337939; doi:10.1371/journal.pone.0287456)
Supplement: S1 Data — (ZIP) [file pone.0287456.s001.zip]

Archive with 100 entries (98 files):
- Oloitoktok transciptions/
- __MACOSX/._Oloitoktok transciptions
- Oloitoktok transciptions/IDI F 9.docx
- __MACOSX/Oloitoktok transciptions/._IDI F 9.docx
- Oloitoktok transciptions/IDI F 5.docx
- __MACOSX/Oloitoktok transciptions/._IDI F 5.docx
- Oloitoktok transciptions/KII 1.docx
- __MACOSX/Oloitoktok transciptions/._KII 1.docx
- Oloitoktok transciptions/.DS_Store
- __MACOSX/Oloitoktok transciptions/._.DS_Store
- Oloitoktok transciptions/IDI F 4.docx
- __MACOSX/Oloitoktok transciptions/._IDI F 4.docx
- Oloitoktok transciptions/IDI F 8.docx
- __MACOSX/Oloitoktok transciptions/._IDI F 8.docx
- Oloitoktok transciptions/IDI F 3.docx
- __MACOSX/Oloitoktok transciptions/._IDI F 3.docx
- Oloitoktok transciptions/Transcripts Oloitoktok H/
- __MACOSX/Oloitoktok transciptions/._Transcripts Oloitoktok H
- Oloitoktok transciptions/KII 6.docx
- __MACOSX/Oloitoktok transciptions/._KII 6.docx
- Oloitoktok transciptions/IDI F 10.docx
- __MACOSX/Oloitoktok transciptions/._IDI F 10.docx
- Oloitoktok transciptions/FGD W 3.docx
- __MACOSX/Oloitoktok transciptions/._FGD W 3.docx
- Oloitoktok transciptions/FGD W 2.docx
- __MACOSX/Oloitoktok transciptions/._FGD W 2.docx
- Oloitoktok transciptions/IDI F 11.docx
- __MACOSX/Oloitoktok transciptions/._IDI F 11.docx
- Oloitoktok transciptions/KII 7.docx
- __MACOSX/Oloitoktok transciptions/._KII 7.docx
- Oloitoktok transciptions/IDI F 2.docx
- __MACOSX/Oloitoktok transciptions/._IDI F 2.docx
- Oloitoktok transciptions/IDI F 12.docx
- __MACOSX/Oloitoktok transciptions/._IDI F 12.docx
- Oloitoktok transciptions/KII 4.docx
- __MACOSX/Oloitoktok transciptions/._KII 4.docx
- Oloitoktok transciptions/IDI F 1.docx
- __MACOSX/Oloitoktok transciptions/._IDI F 1.docx
- Oloitoktok transciptions/FGD W 1.docx
- __MACOSX/Oloitoktok transciptions/._FGD W 1.docx
- Oloitoktok transciptions/KII 5.docx
- __MACOSX/Oloitoktok transciptions/._KII 5.docx
- Oloitoktok transciptions/IDI F 13.docx
- __MACOSX/Oloitoktok transciptions/._IDI F 13.docx
- Oloitoktok transciptions/IDI F 14.docx
- __MACOSX/Oloitoktok transciptions/._IDI F 14.docx
- Oloitoktok transciptions/KII 2.docx
- __MACOSX/Oloitoktok transciptions/._KII 2.docx
- Oloitoktok transciptions/IDI F 7.docx
- __MACOSX/Oloitoktok transciptions/._IDI F 7.docx
- Oloitoktok transciptions/IDI F 6.docx
- __MACOSX/Oloitoktok transciptions/._IDI F 6.docx
- Oloitoktok transciptions/KII 3.docx
- __MACOSX/Oloitoktok transciptions/._KII 3.docx
- Oloitoktok transciptions/IDI F 15.docx
- __MACOSX/Oloitoktok transciptions/._IDI F 15.docx
- Oloitoktok transciptions/Transcripts Oloitoktok H/FGD M 4.docx
- __MACOSX/Oloitoktok transciptions/Transcripts Oloitoktok H/._FGD M 4.docx
- Oloitoktok transciptions/Transcripts Oloitoktok H/KII G.docx
- __MACOSX/Oloitoktok transciptions/Transcripts Oloitoktok H/._KII G.docx
- Oloitoktok transciptions/Transcripts Oloitoktok H/KII K.docx
- __MACOSX/Oloitoktok transciptions/Transcripts Oloitoktok H/._KII K.docx
- Oloitoktok transciptions/Transcripts Oloitoktok H/KII J.docx
- __MACOSX/Oloitoktok transciptions/Transcripts Oloitoktok H/._KII J.docx
- Oloitoktok transciptions/Transcripts Oloitoktok H/.DS_Store
- __MACOSX/Oloitoktok transciptions/Transcripts Oloitoktok H/._.DS_Store
- Oloitoktok transciptions/Transcripts Oloitoktok H/KII F.docx
- __MACOSX/Oloitoktok transciptions/Transcripts Oloitoktok H/._KII F.docx
- Oloitoktok transciptions/Transcripts Oloitoktok H/KII M.docx
- __MACOSX/Oloitoktok transciptions/Transcripts Oloitoktok H/._KII M.docx
- Oloitoktok transciptions/Transcripts Oloitoktok H/IDI M 1.docx
- __MACOSX/Oloitoktok transciptions/Transcripts Oloitoktok H/._IDI M 1.docx
- Oloitoktok transciptions/Transcripts Oloitoktok H/FGD M 2.docx
- __MACOSX/Oloitoktok transciptions/Transcripts Oloitoktok H/._FGD M 2.docx
- Oloitoktok transciptions/Transcripts Oloitoktok H/KII A.docx
- __MACOSX/Oloitoktok transciptions/Transcripts Oloitoktok H/._KII A.docx
- Oloitoktok transciptions/Transcripts Oloitoktok H/FGD M 3.docx
- __MACOSX/Oloitoktok transciptions/Transcripts Oloitoktok H/._FGD M 3.docx
- Oloitoktok transciptions/Transcripts Oloitoktok H/KII L.docx
- __MACOSX/Oloitoktok transciptions/Transcripts Oloitoktok H/._KII L.docx
- Oloitoktok transciptions/Transcripts Oloitoktok H/IDI M 3.docx
- __MACOSX/Oloitoktok transciptions/Transcripts Oloitoktok H/._IDI M 3.docx
- Oloitoktok transciptions/Transcripts Oloitoktok H/KII C.docx
- __MACOSX/Oloitoktok transciptions/Transcripts Oloitoktok H/._KII C.docx
- Oloitoktok transciptions/Transcripts Oloitoktok H/FGD M 1.docx
- __MACOSX/Oloitoktok transciptions/Transcripts Oloitoktok H/._FGD M 1.docx
- Oloitoktok transciptions/Transcripts Oloitoktok H/KII B.docx
- __MACOSX/Oloitoktok transciptions/Transcripts Oloitoktok H/._KII B.docx
- Oloitoktok transciptions/Transcripts Oloitoktok H/IDI M 2.docx
- __MACOSX/Oloitoktok transciptions/Transcripts Oloitoktok H/._IDI M 2.docx
- Oloitoktok transciptions/Transcripts Oloitoktok H/KII E.docx
- __MACOSX/Oloitoktok transciptions/Transcripts Oloitoktok H/._KII E.docx
- Oloitoktok transciptions/Transcripts Oloitoktok H/KII I.docx
- __MACOSX/Oloitoktok transciptions/Transcripts Oloitoktok H/._KII I.docx
- Oloitoktok transciptions/Transcripts Oloitoktok H/KII H.docx
- __MACOSX/Oloitoktok transciptions/Transcripts Oloitoktok H/._KII H.docx
- Oloitoktok transciptions/Transcripts Oloitoktok H/IDI M 4.docx
- __MACOSX/Oloitoktok transciptions/Transcripts Oloitoktok H/._IDI M 4.docx
- Oloitoktok transciptions/Transcripts Oloitoktok H/KII D.docx
- __MACOSX/Oloitoktok transciptions/Transcripts Oloitoktok H/._KII D.docx
